# Supplementary material for: Radish and Spinach Seedling Production and Early Growth in Response to Struvite Use as a Phosphorus Source
Source: Plants (Basel). 2024 Oct 18;13(20):2917. doi: 10.3390/plants13202917 (PMC11511442; doi:10.3390/plants13202917)
Supplement: Supplementary file 1 [file plants-13-02917-s001.zip]

Archive with 1 entries (1 files):
- plants-3237554-supplementary.pdf
